# Supplementary material for: Evaluation of the Nasopharyngeal Microbiota in Beef Cattle Transported to a Feedlot, With a Focus on Lactic Acid-Producing Bacteria
Source: Front Microbiol. 2019 Sep 6;10:1988. doi: 10.3389/fmicb.2019.01988 (PMC6743003; doi:10.3389/fmicb.2019.01988)
Supplement: Supplementary file 1 [file Table_1.XLSX]

## Sheet: Table S1
Supplementary Table S1. Differentially abundant OTUs in nasopharyngeal microbiota of feedlot cattle between d 0 and d 14 (N=13)a.
	Mean	log2 fold change	FDR	Phylum	Family	Genus
OTU97	8.61197	-5.90908	0.00077094	Actinobacteria	Dietziaceae	Dietzia
OTU230	8.51538	-5.88917	5.32051e-05	Actinobacteria	Pseudonocardiaceae	Saccharopolyspora
OTU1008	8.43943	-5.8765	0.00113445	Firmicutes	Bacillaceae	Bacillus
OTU1631	7.81189	-5.76814	0.000288931	Firmicutes	Lachnospiraceae	NA
OTU1609	7.23216	-5.65679	0.000341219	Firmicutes	Lachnospiraceae	Marvinbryantia
OTU1856	7.1923	-5.64826	0.000426079	Firmicutes	Ruminococcaceae	Faecalibacterium
OTU1102	6.92608	-5.59096	1.10901e-06	Firmicutes	Thermoactinomycetaceae	Thermoactinomyces
OTU1119	6.61642	-5.52934	0.000463768	Firmicutes	Carnobacteriaceae	Alkalibacterium
OTU1634	6.39569	-5.47802	0.00619108	Firmicutes	Lachnospiraceae	NA
OTU930	5.79968	-5.33928	0.000154706	Chloroflexi	JG30-KF-CM45	NA
OTU1087	5.46365	-5.25213	0.00358849	Firmicutes	Staphylococcaceae	Nosocomiicoccus
OTU2325	5.40483	-5.23849	1.78643e-06	Firmicutes	Ruminococcaceae	Ruminococcaceae UCG-014
OTU1393	5.38934	-5.23356	2.49129e-08	Firmicutes	Family_XII	Guggenheimella
OTU1992	5.33345	-5.21784	0.0037068	Firmicutes	Ruminococcaceae	Oscillibacter
OTU48	5.17623	-5.17555	0.00375579	Actinobacteria	Iamiaceae	Iamia
OTU1993	4.74295	-5.0434	0.00581347	Firmicutes	Ruminococcaceae	Oscillibacter
OTU239	4.72864	-5.04273	0.0121676	Actinobacteria	Nocardiopsaceae	Thermobifida
OTU383	4.4119	-4.94532	0.00581347	Bacteroidetes	Muribaculaceae	NA
OTU565	4.38779	-4.93795	0.0019295	Bacteroidetes	Prevotellaceae	Prevotellaceae UCG-003
OTU346	4.38675	-4.93631	0.014	Bacteroidetes	Barnesiellaceae	NA
OTU2044	4.12214	-4.84591	0.00723984	Firmicutes	Ruminococcaceae	Ruminococcaceae UCG-002
OTU2842	33.5244	-4.80312	0.000123316	Proteobacteria	Moraxellaceae	Acinetobacter
OTU246	3.84673	-4.74883	0.00781689	Actinobacteria	Atopobiaceae	Olsenella
OTU72	443.554	-4.74161	7.51877e-07	Actinobacteria	Corynebacteriaceae	Corynebacterium
OTU1149	3.76087	-4.71713	0.0079999	Firmicutes	Lactobacillaceae	Lactobacillus
OTU2054	47.0383	-4.67075	8.41127e-06	Firmicutes	Ruminococcaceae	Ruminococcaceae UCG-005
OTU1554	24.1092	-4.66321	0.0195684	Firmicutes	Lachnospiraceae	Lachnospiraceae NK3A20 group
OTU629	3.63859	-4.66185	0.0100552	Bacteroidetes	Rikenellaceae	dgA-11 gut group
OTU143	39.0932	-4.64459	7.51807e-06	Actinobacteria	Intrasporangiaceae	Ornithinimicrobium
OTU2804	11.5989	-4.59676	0.000587491	Proteobacteria	Enterobacteriaceae	Escherichia/Shigella
OTU2385	21.2204	-4.58853	1.54619e-06	Firmicutes	Ruminococcaceae	Ruminococcus
OTU2453	3.38592	-4.56664	0.000294208	Firmicutes	Veillonellaceae	Dialister
OTU385	3.39514	-4.56331	0.00458248	Bacteroidetes	Muribaculaceae	NA
OTU2092	3.36723	-4.54888	0.0122479	Firmicutes	Ruminococcaceae	Ruminococcaceae UCG-010
OTU382	3.2551	-4.50366	0.0121676	Bacteroidetes	Muribaculaceae	NA
OTU1544	3.04668	-4.40886	0.0288983	Firmicutes	Lachnospiraceae	Lachnospiraceae FCS020 group
OTU1776	3.01125	-4.39783	0.0259422	Firmicutes	NA	NA
OTU1150	2.73902	-4.25554	0.0320898	Firmicutes	Lactobacillaceae	Lactobacillus
OTU60	2.71259	-4.23838	0.0324982	Actinobacteria	Actinomycetaceae	Flaviflexus
OTU415	2.53826	-4.14694	0.0342781	Bacteroidetes	NA	NA
OTU2055	43.7792	-4.039	5.32051e-05	Firmicutes	Ruminococcaceae	Ruminococcaceae UCG-005
OTU73	205.521	-4.0125	0.000120899	Actinobacteria	Corynebacteriaceae	Corynebacterium
OTU2433	23.6741	-4.0023	0.00581347	Firmicutes	Erysipelotrichaceae	Turicibacter
OTU784	10.5555	-3.80955	0.0416666	Bacteroidetes	Flavobacteriaceae	Flavobacterium
OTU1139	115.59	-3.72658	7.51266e-06	Firmicutes	Carnobacteriaceae	Jeotgalibaca
OTU1861	1.85318	-3.70328	0.0291104	Firmicutes	Ruminococcaceae	Fastidiosipila
OTU2869	43.4363	-3.6237	0.00234823	Proteobacteria	Moraxellaceae	Psychrobacter
OTU929	16.5749	-3.59972	0.00653679	Chloroflexi	JG30-KF-CM45	NA
OTU285	12.4902	-3.55556	0.0125185	Bacteroidetes	Bacteroidaceae	Bacteroides
OTU284	32.8163	-3.11057	0.00387354	Bacteroidetes	Bacteroidaceae	Bacteroides
OTU1060	264.316	-2.69879	0.00581347	Firmicutes	Planococcaceae	Planococcus
OTU473	26.6765	-2.63533	0.0305003	Bacteroidetes	Prevotellaceae	Alloprevotella
OTU2056	27.9277	-2.62992	0.0463872	Firmicutes	Ruminococcaceae	Ruminococcaceae UCG-005
OTU1046	76.3078	-2.23015	0.0150834	Firmicutes	Planococcaceae	Caryophanon
OTU2841	429.749	-1.55415	0.00311964	Proteobacteria	Moraxellaceae	Acinetobacter
OTU2673	155.78	1.94829	0.000365131	Proteobacteria	Sphingomonadaceae	Sphingomonas
OTU2809	208.791	2.58407	7.2106e-07	Proteobacteria	Enterobacteriaceae	Proteus
OTU103	42.1638	2.61399	0.0129436	Actinobacteria	Nocardiaceae	Rhodococcus										105
OTU1016	225.557	2.66674	1.16132e-11	Firmicutes	Bacillaceae	NA
OTU3036	15075.3	2.85002	0.0157066	Tenericutes	Mycoplasmataceae	Mycoplasma
OTU1000	19.4162	3.00228	0.0366862	Epsilonbacteraeota	Campylobacteraceae	Campylobacter
OTU75	107.268	3.15093	0.0217234	Actinobacteria	Corynebacteriaceae	Corynebacterium
OTU159	344.086	3.32887	0.0185341	Actinobacteria	Microbacteriaceae	NA
OTU2911	147.085	3.50358	5.02275e-11	Proteobacteria	Rhodanobacteraceae	NA
OTU2839	683.347	4.04526	0.00261737	Proteobacteria	Pasteurellaceae	Pasteurella
OTU2674	18.1494	4.16475	0.0416666	Proteobacteria	Sphingomonadaceae	Sphingomonas
OTU2857	1174.08	4.24063	0.00290164	Proteobacteria	Moraxellaceae	Moraxella
OTU2912	35.0486	4.3906	0.000832398	Proteobacteria	Rhodanobacteraceae	Rhodanobacter
OTU1163	8.82359	7.23024	0.000109463	Firmicutes	Lactobacillaceae	Pediococcus
OTU18	16.1846	8.10584	8.41127e-06	Euryarchaeota	Methanocorpusculaceae	Methanocorpusculum
OTU2875	29.3958	8.95323	8.15109e-11	Proteobacteria	Pseudomonadaceae	Pseudomonas
aOnly those OTUs with a log2 fold change of less than +/- 6 are included in this table.
Negative fold change values indicate OTUs that were enriched in the d 14 NP samples. FDR = false discovery rate.
